# Supplementary material for: EGFR Transgene Stimulates Spontaneous Formation of MCF7 Breast Cancer Cells Spheroids with Partly Loss of HER3 Receptor
Source: Int J Mol Sci. 2021 Nov 29;22(23):12937. doi: 10.3390/ijms222312937 (PMC8657849; doi:10.3390/ijms222312937)
Supplement: Supplementary file 1 [file ijms-22-12937-s001.zip]

Archive with 1 entries (1 files):
- ijms-1437297-supplementary.pdf
